# Supplementary material for: Folate-Targeted Nanocarriers Co-Deliver Ganciclovir and miR-34a-5p for Combined Anti-KSHV Therapy
Source: Int J Mol Sci. 2024 Mar 2;25(5):2932. doi: 10.3390/ijms25052932 (PMC10932146; doi:10.3390/ijms25052932)
Supplement: Supplementary file 1 [file ijms-25-02932-s001.zip]

Archive with 1 entries (1 files):
- ijms-2834532-supplementary.pdf
